# Supplementary material for: Comparative Study of Nanoparticle Blood Circulation after Forced Clearance of Own Erythrocytes (Mononuclear Phagocyte System-Cytoblockade) or Administration of Cytotoxic Doxorubicin- or Clodronate-Loaded Liposomes
Source: Int J Mol Sci. 2023 Jun 25;24(13):10623. doi: 10.3390/ijms241310623 (PMC10341719; doi:10.3390/ijms241310623)
Supplement: Supplementary file 1 [file ijms-24-10623-s001.zip]

Archive with 1 entries (1 files):
- ijms-2430269-supplementary.pdf
